# Supplementary material for: Anthocyanin Profile, Antioxidant, Anti-Inflammatory, and Antimicrobial against Foodborne Pathogens Activities of Purple Rice Cultivars in Northern Thailand
Source: Molecules. 2021 Aug 29;26(17):5234. doi: 10.3390/molecules26175234 (PMC8433650; doi:10.3390/molecules26175234)
Supplement: Supplementary file 1 [file molecules-26-05234-s001.zip]

Archive with 1 entries (1 files):
- molecules-1338100-SI.pdf
